# Supplementary material for: Attenuated fusogenicity and pathogenicity of SARS-CoV-2 Omicron variant
Source: Nature. 2022 Feb 1;603(7902):700–5. doi: 10.1038/s41586-022-04462-1 (PMC8942852; doi:10.1038/s41586-022-04462-1)
Supplement: Supplementary file 5 — Summary of the mutations detected in the working virus stocks but not in the original isolate stocks. [file 41586_2022_4462_MOESM5_ESM.xlsx]

## Sheet: S3
Supplementary Table 3. Summary of the mutations detected in the working virus stocks but not in the original isolate stocks.
A B.1.1 isolate (EPI_ISL_479681)
Position in Wuhan-Hu-1 (NC_045512.2)	Reference	Sample	Quality score	Depth of reference sequence	Depth of sample sequence	%	Mutation type	ORF	Amino acid substitution
No additional mutation was detected.
A Delta isolate (EPI_ISL_2378732)
Position in Wuhan-Hu-1 (NC_045512.2)	Reference	Sample	Quality score	Depth of reference sequence	Depth of sample sequence	%	Mutation type	ORF	Amino acid substitution
17440	C	T	228	12	122	91.0448	missense_variant	NSP13	P402S
19010	A	G	228	15	137	90.1316	missense_variant	NSP14	D324G
21859	C	T	222	42	36	46.1538	synonymous_variant	S	.
27832	T	A	148	182	60	24.7934	missense_variant	ORF7b	I26N
An Omicron isolate (EPI_ISL_7418017)
Position in Wuhan-Hu-1 (NC_045512.2)	Reference	Sample	Quality score	Depth of reference sequence	Depth of sample sequence	%	Mutation type	ORF	Amino acid substitution
21	C	T	100	0	6	100	upstream_gene_variant	NSP1	.
11750	C	T	177	177	72	28.9157	missense_variant	NSP6	L260F
20486	A	C	222	98	143	59.3361	missense_variant	NSP15	K289T
