# Supplementary material for: Attenuated fusogenicity and pathogenicity of SARS-CoV-2 Omicron variant
Source: Nature. 2022 Feb 1;603(7902):700–5. doi: 10.1038/s41586-022-04462-1 (PMC8942852; doi:10.1038/s41586-022-04462-1)
Supplement: Supplementary file 7 — Source Data Fig. 3 [file 41586_2022_4462_MOESM7_ESM.xlsx]

## Sheet: Fig. 3a
Fig. 3a. Body weight (%).			d.p.i.
	Hamster ID	Inoculum	0	1	2	3	4	5	6	7	10	15
	Hm21-049	Mock	100	104.101	108.06	110.997	109.139	106.452	111.618	115.311	125.206	140.358
	Hm21-050	Mock	100	102.342	104.57	108.529	109.895	113.053	115.632	118.145	123.671	134.679
	Hm21-051	Mock	100	103.842	105.737	109.435	110.937	113.555	116.871	118.962	123.098	123.712
	Hm21-052	Mock	100	102.067	104.162	106.502	108.12	111.146	112.914	114.936	121.468	132.404
	Hm21-053	Mock	100	100.683	98.5072	97.1535	98.1968	99.0598	99.6265	100.258	103.04	101.378
	Hm21-054	Mock	100	102.755	105.782	109.537	111.969	115.534	117.005	119.698	124.935	134.609
	Hm21-055	B.1.1	100	97.8544	91.3886	87.8737	83.1485	80.3761	77.1456	74.7228	90.8149	109.318
	Hm21-056	B.1.1	100	101.805	98.0703	97.2139	95.9	95.5359	91.8791	91.4833	109.007	125.534
	Hm21-057	B.1.1	100	99.8711	87.1092	86.1352	89.5047	90.8672	91.346	97.5143	112.116	124.894
	Hm21-058	B.1.1	100	99.6142	96.1798	95.2038	93.6479	91.8992	88.826	93.4551	104.449	121.795
	Hm21-059	B.1.1	100	99.1286	91.5887	89.8646	90.5483	88.0413	86.2582	90.7762	105.242	116.866
	Hm21-060	B.1.1	100	98.776	92.2602	88.7938	85.9537	82.6381	79.287	78.265	87.653	105.205
	Hm21-061	Delta	100	98.0901	95.5319	93.7175	91.104	89.8811	88.4738	94.0526	109.315	123.371
	Hm21-062	Delta	100	99.7888	93.4716	89.1566	83.8778	80.5863	79.0212	80.3006	99.6398	119.935
	Hm21-063	Delta	100	101.004	95.0821	92.06	88.266	84.2764	82.6467	89.4263	104.107	121.538
	Hm21-064	Delta	100	99.9702	92.8699	90.6772	86.4409	82.4135	79.8926	84.7554	103.565	124.433
	Hm21-065	Delta	100	98.7438	91.1649	87.543	83.3707	82.2043	80.2453	83.9689	96.5605	113.324
	Hm21-066	Delta	100	99.8124	93.3088	93.2458	87.9255	84.8566	85.4999	92.5757	106.366	115.076
	Hm21-067	Omicron	100	99.3194	98.5972	100.139	100.333	101.319	101.139	103.083	107.792	117.528
	Hm21-068	Omicron	100	102.385	97.5369	100.803	100.695	100.527	99.9161	104.291	109.05	123.804
	Hm21-069	Omicron	100	99.7615	96.9226	96.9357	97.365	96.0773	96.0057	97.4723	103.911	111.112
	Hm21-070	Omicron	100	100.342	101.034	104.425	106.311	108.91	107.915	114.702	125.26	141.298
	Hm21-071	Omicron	100	99.8274	99.5153	100.584	99.8938	98.5925	97.5966	100.159	105.776	116.359
	Hm21-072	Omicron	100	100.808	98.2321	100.668	101.554	101.802	105.36	108.234	117.865	132.391
	Average	Mock	100	102.632	104.47	107.025	108.043	109.8	112.278	114.552	120.236	127.857
		B.1.1	100	99.5082	92.7661	90.8475	89.7838	88.2263	85.7903	87.7028	101.547	117.269
		Delta	100	99.5682	93.5716	91.0667	86.8308	84.0363	82.6299	87.5133	103.259	119.613
		Omicron	100	100.407	98.6396	100.593	101.025	101.205	101.322	104.657	111.609	123.749
	s.e.m.	Mock	0	0.511186	1.31499	2.06456	2.04427	2.48956	2.68072	2.96589	3.48332	5.73703
		B.1.1	0	0.542586	1.58459	1.78645	1.92958	2.35784	2.54556	3.69975	4.07288	3.44416
		Delta	0	0.41615	0.645186	0.982828	1.18832	1.32645	1.51206	2.19273	1.87176	1.83752
		Omicron	0	0.447724	0.60083	0.971566	1.20397	1.76366	1.8612	2.50429	3.36599	4.60306

## Sheet: Fig. 3b
Fig. 3b. Penh.			d.p.i.
	Hamster ID	Inoculum	1	3	5	7	10	15
	Hm21-049	Mock	0.765676	0.670365	0.692757	0.765387	0.712561	0.69393
	Hm21-050	Mock	0.733103	0.685246	0.652385	0.719973	0.678626	1.08446
	Hm21-051	Mock	1.02334	0.675064	0.799051	0.791943	0.782485	1.33569
	Hm21-052	Mock	1.01858	1.26914	0.922882	1.56037	1.53167	1.59965
	Hm21-053	Mock	0.93565	1.03222	0.86416	0.860043	1.07414	2.82573
	Hm21-054	Mock	0.828917	0.729394	0.793216	0.802429	0.737951	0.745594
	Hm21-055	B.1.1	1.30616	2.20109	4.09212	1.79485	0.984017	1.02504
	Hm21-056	B.1.1	1.3361	2.26837	2.45836	1.14207	1.93682	0.770356
	Hm21-057	B.1.1	1.55114	1.86795	1.5014	1.01104	0.779673	0.689227
	Hm21-058	B.1.1	1.24776	1.5289	2.66888	1.44575	1.41698	1.00672
	Hm21-059	B.1.1	1.32958	1.94509	2.70055	0.972732	1.30937	0.747658
	Hm21-060	B.1.1	1.41584	2.40598	3.43475	1.74146	1.43173	0.741422
	Hm21-061	Delta	2.50374	4.77741	2.0206	0.952489	0.720187	0.511221
	Hm21-062	Delta	1.41094	2.27204	1.8971	1.12124	0.950128	0.780354
	Hm21-063	Delta	1.26045	3.95933	2.36369	0.853798	0.828788	0.751815
	Hm21-064	Delta	0.727267	1.01934	2.09902	0.863533	0.858874	0.748579
	Hm21-065	Delta	1.47975	3.62324	2.88523	1.25827	1.21963	1.2563
	Hm21-066	Delta	1.37329	1.66256	2.34326	0.816372	1.23728	0.726982
	Hm21-067	Omicron	0.868647	2.09146	1.05044	0.85703	0.857199	0.570542
	Hm21-068	Omicron	0.878729	2.23855	0.785434	0.932807	0.822403	0.658299
	Hm21-069	Omicron	1.14466	1.28891	1.07857	1.39535	0.953751	0.744183
	Hm21-070	Omicron	0.86758	1.01607	0.871305	0.840696	0.809496	0.71572
	Hm21-071	Omicron	0.590265	0.838651	1.1539	0.962147	1.60538	1.73344
	Hm21-072	Omicron	1.14256	1.30728	1.18447	0.909534	1.41869	1.25938
	Average	Mock	0.884211	0.843571	0.787409	0.91669	0.919571	1.38084
		B.1.1	1.36443	2.03623	2.80934	1.35132	1.30977	0.83007
		Delta	1.45924	2.88565	2.26815	0.977617	0.969148	0.795875
		Omicron	0.915406	1.46349	1.02069	0.982927	1.07782	0.946927
	s.e.m.	Mock	0.126491	0.250278	0.101591	0.318665	0.332035	0.787507
		B.1.1	0.106329	0.319935	0.883415	0.363524	0.401667	0.146472
		Delta	0.579039	1.45816	0.353022	0.17571	0.213936	0.245839
		Omicron	0.207697	0.57281	0.159038	0.207124	0.345198	0.455139

## Sheet: Fig. 3c
Fig. 3c. Rpef.			d.p.i.
	Hamster ID	Inoculum	1	3	5	7	10	15
	Hm21-049	Mock	0.540752	0.58286	0.560551	0.574511	0.564584	0.592124
	Hm21-050	Mock	0.567191	0.56327	0.540336	0.56223	0.580398	0.498427
	Hm21-051	Mock	0.52414	0.566708	0.551658	0.542399	0.563324	0.503936
	Hm21-052	Mock	0.538188	0.464365	0.532147	0.373155	0.508409	0.438774
	Hm21-053	Mock	0.502909	0.508208	0.547278	0.549351	0.506368	0.504603
	Hm21-054	Mock	0.534714	0.568543	0.546363	0.56577	0.570862	0.550501
	Hm21-055	B.1.1	0.521925	0.325236	0.165971	0.332988	0.526333	0.52887
	Hm21-056	B.1.1	0.536971	0.372419	0.239147	0.403632	0.415793	0.551573
	Hm21-057	B.1.1	0.497424	0.39249	0.291987	0.507603	0.53262	0.55355
	Hm21-058	B.1.1	0.477713	0.346814	0.214447	0.372951	0.510564	0.526317
	Hm21-059	B.1.1	0.46484	0.352904	0.189509	0.577893	0.543955	0.565533
	Hm21-060	B.1.1	0.506308	0.281474	0.173917	0.329036	0.460514	0.597316
	Hm21-061	Delta	0.495839	0.370311	0.208455	0.518586	0.555842	0.601479
	Hm21-062	Delta	0.480012	0.304179	0.21408	0.4299	0.513126	0.544734
	Hm21-063	Delta	0.506365	0.269389	0.199648	0.514481	0.538829	0.495379
	Hm21-064	Delta	0.555586	0.431887	0.225412	0.529904	0.528803	0.568303
	Hm21-065	Delta	0.551959	0.345085	0.229189	0.434516	0.533101	0.509392
	Hm21-066	Delta	0.488742	0.337271	0.250202	0.518026	0.519951	0.570945
	Hm21-067	Omicron	0.58343	0.530661	0.538958	0.549874	0.56797	0.593373
	Hm21-068	Omicron	0.52319	0.53972	0.552064	0.513738	0.537617	0.550007
	Hm21-069	Omicron	0.491541	0.515022	0.517686	0.541168	0.581312	0.547444
	Hm21-070	Omicron	0.541392	0.566578	0.554544	0.568187	0.534267	0.590238
	Hm21-071	Omicron	0.531381	0.557533	0.549779	0.527047	0.448399	0.516295
	Hm21-072	Omicron	0.473829	0.511811	0.427576	0.539185	0.40934	0.461329
	Average	Mock	0.534649	0.542326	0.546389	0.527902	0.548991	0.514728
		B.1.1	0.500864	0.345223	0.212496	0.420684	0.498296	0.55386
		Delta	0.513084	0.34302	0.221164	0.490902	0.531609	0.548372
		Omicron	0.524127	0.536887	0.523434	0.539867	0.513151	0.543114
	s.e.m.	Mock	0.0211028	0.0460552	0.00968085	0.0766832	0.032793	0.0520067
		B.1.1	0.0269164	0.0387266	0.0473586	0.100925	0.0498673	0.0261269
		Delta	0.0327001	0.0558741	0.0178902	0.0457816	0.0150133	0.0401699
		Omicron	0.0386266	0.022188	0.0488762	0.0187156	0.0687967	0.0494388

## Sheet: Fig. 3d
Fig. 3d. SpO2.			d.p.i.
	Hamster ID	Inoculum	1	3	5	7	10	15
	Hm21-049	Mock	98.5	98.3	98.3	98.3	98	96.6
	Hm21-050	Mock	98.1	98.2	97.6	97.6	97	97.5
	Hm21-051	Mock	98.8	98.5	98.6	98.6	98.7	97.3
	Hm21-052	Mock	96.3	98.5	98	98	97.3	97.1
	Hm21-053	Mock	98.9	98.2	98.1	98.1	97.6	97
	Hm21-054	Mock	99	97.3	98.2	98.2	97.4	96.8
	Hm21-055	B.1.1	98.1	98.1	96.6	96.6	98.6	97.6
	Hm21-056	B.1.1	98.7	97.6	95.6	95.6	98.4	98.3
	Hm21-057	B.1.1	97.8	96.4	94	98.3	98	96.5
	Hm21-058	B.1.1	98.8	97.8	97	97.5	96.6	98.3
	Hm21-059	B.1.1	98	98	94.6	98.5	98.3	98
	Hm21-060	B.1.1	98.7	97.4	96.9	97.7	98.2	97.7
	Hm21-061	Delta	96.4	96.6	95.9	97.7	96.8	96.5
	Hm21-062	Delta	98.7	96.8	96.9	98.1	97.8	97.6
	Hm21-063	Delta	98.9	97.5	97.5	97.7	98.2	96.8
	Hm21-064	Delta	97.8	97.6	92.7	98	98.1	97.7
	Hm21-065	Delta	98.4	96.8	99.3	99.1	98.7	97.6
	Hm21-066	Delta	98.5	96.9	98.4	99	98.3	97.7
	Hm21-067	Omicron	98	97.6	NA	98.1	97.7	97.6
	Hm21-068	Omicron	99.2	97.7	97.8	98.5	98.4	97.9
	Hm21-069	Omicron	98.3	98.3	NA	98.3	98	96.6
	Hm21-070	Omicron	98	98.1	97.7	97.9	98.3	97.8
	Hm21-071	Omicron	98.7	98.7	98.1	99	97.9	97.2
	Hm21-072	Omicron	98.1	98.5	98.6	97.6	96.8	97.9
	Average	Mock	98.2667	98.1667	98.1333	98.1333	97.6667	97.05
		B.1.1	98.35	97.55	95.7833	97.3667	98.0167	97.7333
		Delta	98.1167	97.0333	96.7833	98.2667	97.9833	97.3167
		Omicron	98.3833	98.15	98.05	98.25	97.85	97.7
	s.e.m.	Mock	0.415264	0.181965	0.13581	0.13581	0.247207	0.133542
		B.1.1	0.176541	0.252653	0.516667	0.446965	0.294863	0.274064
		Delta	0.375426	0.168655	0.947423	0.256472	0.2651	0.215123
		Omicron	0.195647	0.178419	0.164992	0.254951	0.299073	0.137437
	NA, not applicable because these two hamsters were not restrained by the sedation.

## Sheet: Fig. 3e
Fig. 3e. Viral RNA load in oral swab.			d.p.i.
	Hamster ID	Inoculum	1	2	3	4	5	6	7
	Hm21-055	B.1.1	4728.51	1050.19	4418.67	1347.11	1958.95	6381.02	2408.34
	Hm21-056	B.1.1	3672.93	5327.27	1321.58	4717.85	3073.94	2195	1595.63
	Hm21-057	B.1.1	12528.6	1039.11	10548	4884.25	2448.47	2326.57	3809.29
	Hm21-058	B.1.1	5745.18	2482.5	1979.92	847.941	2973.62	2131.16	3491.1
	Hm21-059	B.1.1	15798.5	12850.3	2606.86	6465	3224.65	1067.43	1155.18
	Hm21-060	B.1.1	24021.7	13144.5	3949.13	3706.17	1550.66	5124.64	2382.58
	Hm21-061	Delta	3839.07	3659.89	4621.03	4733.48	1677.17	826.691	3011.03
	Hm21-062	Delta	4713.78	5134.17	1546.4	1191.28	6859	4200	2536.14
	Hm21-063	Delta	4366.08	4646.69	5738.65	2020.51	3189.5	551.006	4340.59
	Hm21-064	Delta	23653.6	1494.97	3925.86	2740.29	1588.93	2524.81	3308.36
	Hm21-065	Delta	5982.5	1553.21	2795.88	1150.18	1708.31	1751.67	651.201
	Hm21-066	Delta	3082.17	5682.28	6815.66	457.633	2695.61	1364.3	4778.16
	Hm21-067	Omicron	943.578	3399.86	4167.08	559.126	381.24	60.9293	63.162
	Hm21-068	Omicron	965.794	9195.23	3088.42	81.8012	717.081	75.8998	7.40354
	Hm21-069	Omicron	530.276	6535.18	10056.9	834.318	642.36	120.915	100.624
	Hm21-070	Omicron	3117.82	1832.85	33779.3	1520.24	207.982	92.4128	37.2089
	Hm21-071	Omicron	1295.72	21021.5	3372.74	956.891	1194.48	123.893	90.305
	Hm21-072	Omicron	2972.19	9700.09	2131.93	1091.58	868.279	45.9241	19.4563
	Average	B.1.1	11082.6	5982.32	4137.36	3661.39	2538.38	3204.3	2473.69
	(copies/swab)	Delta	7606.2	3695.2	4240.58	2048.9	2953.09	1869.75	3104.25
		Omicron	1637.56	8614.12	9432.73	840.658	668.57	86.6623	53.0266
	s.e.m.	B.1.1	3243.02	2308.72	1367.92	889.665	274.872	842.342	421.94
		Delta	3233.57	738.349	784.535	626.13	824.958	546.371	597.804
		Omicron	456.371	2786.62	5003.82	199.454	143.085	12.9487	15.5097
