# Supplementary material for: Attenuated fusogenicity and pathogenicity of SARS-CoV-2 Omicron variant
Source: Nature. 2022 Feb 1;603(7902):700–5. doi: 10.1038/s41586-022-04462-1 (PMC8942852; doi:10.1038/s41586-022-04462-1)
Supplement: Supplementary file 8 — Source Data Fig. 4 [file 41586_2022_4462_MOESM8_ESM.xlsx]

## Sheet: Fig. 4c
Fig. 4c (top). Viral RNA load in lung hilum.
		Inoculum					Inoculum					Inoculum
d.p.i.		B.1.1	B.1.1	B.1.1	Average	s.e..m.	Delta	Delta	Delta	Average	s.e..m.	Omicron	Omicron	Omicron	Average	s.e..m.
1	Hamster ID	#1	#2	#3			#13	#14	#15			#25	#26	#27
	Copies/ng RNA	57095.2	68921.3	42821.7	56279.4	7545.33	18556.9	46916.8	21148.5	28874	9052.34	10908.1	13530.5	17588.1	14008.9	1943.12
3	Hamster ID	#4	#5	#6			#16	#17	#18			#28	#29	#30
	Copies/ng RNA	8083.93	5698.1	11778	8520.02	1768.62	6059.9	6612.25	10883.1	7851.76	1524.04	20107.3	15140.9	14462.2	16570.1	1779.4
5	Hamster ID	#7	#8	#9			#19	#20	#21			#31	#32	#33
	Copies/ng RNA	458.11	53.6344	474.541	328.762	137.645	366.299	1387.13	49.8058	601.079	403.506	250.409	1148.01	1239.46	879.292	315.548
7	Hamster ID	#10	#11	#12			#22	#23	#24			#34	#35	#36
	Copies/ng RNA	12.0163	27.1418	14.0464	17.7348	4.73983	8.8438	9.66888	13.0588	10.5238	1.28966	3.39994	3.69017	3.74017	3.61009	0.106064
Fig. 4c (bottom). Viral titre in lung hilum.
		Inoculum					Inoculum					Inoculum
d.p.i.		B.1.1	B.1.1	B.1.1	Average	s.e..m.	Delta	Delta	Delta	Average	s.e..m.	Omicron	Omicron	Omicron	Average	s.e..m.
1	Hamster ID	#1	#2	#3			#13	#14	#15			#25	#26	#27
	TCID50/mg	4.68687e+06	4.88421e+06	3.25773e+06	4.27627e+06	512446	2.10784e+06	990099	9.80392e+06	4.30062e+06	2.7705e+06	47835.1	4336.45	9433.96	20535.2	13729
3	Hamster ID	#4	#5	#6			#16	#17	#18			#28	#29	#30
	TCID50/mg	2.28723e+06	488421	441905	1.07252e+06	607505	44615.4	287368	33978.5	121987	82747.5	30384.6	212871	30980.4	91412.1	60729.8
5	Hamster ID	#7	#8	#9			#19	#20	#21			#31	#32	#33
	TCID50/mg	9615.38	10416.7	223958	81330.1	71314.5	4419.05	4640	292.593	3117.21	1413.75	2362.64	2193.88	4296.3	2950.94	674.441
7	Hamster ID	#10	#11	#12			#22	#23	#24			#34	#35	#36
	TCID50/mg	303.846	<10	<10	107.949	97.9487	<10	<10	<10	<10	0	<10	<10	<10	10	0

## Sheet: Fig. 4c, top
Fig. 4c, top. Viral RNA load in lung hilum.
		Inoculum					Inoculum					Inoculum
d.p.i.		B.1.1	B.1.1	B.1.1	Average	s.e..m.	Delta	Delta	Delta	Average	s.e..m.	Omicron	Omicron	Omicron	Average	s.e..m.
1	Hamster ID	#1	#2	#3			#13	#14	#15			#25	#26	#27
	Copies/ng RNA	57095.2	68921.3	42821.7	56279.4	7545.33	18556.9	46916.8	21148.5	28874	9052.34	10908.1	13530.5	17588.1	14008.9	1943.12
3	Hamster ID	#4	#5	#6			#16	#17	#18			#28	#29	#30
	Copies/ng RNA	8083.93	5698.1	11778	8520.02	1768.62	6059.9	6612.25	10883.1	7851.76	1524.04	20107.3	15140.9	14462.2	16570.1	1779.4
5	Hamster ID	#7	#8	#9			#19	#20	#21			#31	#32	#33
	Copies/ng RNA	458.11	53.6344	474.541	328.762	137.645	366.299	1387.13	49.8058	601.079	403.506	250.409	1148.01	1239.46	879.292	315.548
7	Hamster ID	#10	#11	#12			#22	#23	#24			#34	#35	#36
	Copies/ng RNA	12.0163	27.1418	14.0464	17.7348	4.73983	8.8438	9.66888	13.0588	10.5238	1.28966	3.39994	3.69017	3.74017	3.61009	0.106064

## Sheet: Fig. 4c, bottom
Fig. 4c, bottom. Viral titre in lung hilum.
		Inoculum					Inoculum					Inoculum
d.p.i.		B.1.1	B.1.1	B.1.1	Average	s.e..m.	Delta	Delta	Delta	Average	s.e..m.	Omicron	Omicron	Omicron	Average	s.e..m.
1	Hamster ID	#1	#2	#3			#13	#14	#15			#25	#26	#27
	TCID50/mg	4.68687e+06	4.88421e+06	3.25773e+06	4.27627e+06	512446	2.10784e+06	990099	9.80392e+06	4.30062e+06	2.7705e+06	47835.1	4336.45	9433.96	20535.2	13729
3	Hamster ID	#4	#5	#6			#16	#17	#18			#28	#29	#30
	TCID50/mg	2.28723e+06	488421	441905	1.07252e+06	607505	44615.4	287368	33978.5	121987	82747.5	30384.6	212871	30980.4	91412.1	60729.8
5	Hamster ID	#7	#8	#9			#19	#20	#21			#31	#32	#33
	TCID50/mg	9615.38	10416.7	223958	81330.1	71314.5	4419.05	4640	292.593	3117.21	1413.75	2362.64	2193.88	4296.3	2950.94	674.441
7	Hamster ID	#10	#11	#12			#22	#23	#24			#34	#35	#36
	TCID50/mg	303.846	<10	<10	107.949	97.9487	<10	<10	<10	<10	0	<10	<10	<10	10	0

## Sheet: Fig. 4d
Fig. 4d. N-positive cells in bronchioles (%).
	Inoculum					Inoculum					Inoculum
	B.1.1	B.1.1	B.1.1	Average	s.e..m.	Delta	Delta	Delta	Average	s.e..m.	Omicron	Omicron	Omicron	Average	s.e..m.
Hamster ID	#316	#320	#324			#328	#332	#336			#341	#345	#349
Total length of bronchial perimeter measured	53267.7	50357.1	48323.3			51669.4	53516.5	49104.4			55806.1	44357.3	44337.5
Length of the bronchiole positive for viral N	19368.4	9234.76	5421.4			4899.96	4713.5	9506.52			39560.9	25193.7	14017.7
N-positive cells in bronchioles (%)	36.3606	18.3385	11.219	21.9727	7.48176	9.48328	8.80756	19.3598	12.5502	3.41038	70.89	56.7972	31.616	53.101	11.4871
