# Supplementary material for: Attenuated fusogenicity and pathogenicity of SARS-CoV-2 Omicron variant
Source: Nature. 2022 Feb 1;603(7902):700–5. doi: 10.1038/s41586-022-04462-1 (PMC8942852; doi:10.1038/s41586-022-04462-1)
Supplement: Supplementary file 9 — Source Data Fig. 5 [file 41586_2022_4462_MOESM9_ESM.xlsx]

## Sheet: Fig. 5a
Fig. 5a. Area of type II pneumocytes (%).
	Inoculum					Inoculum					Inoculum
	B.1.1	B.1.1	B.1.1	Average	s.e..m.	Delta	Delta	Delta	Average	s.e..m.	Omicron	Omicron	Omicron	Average	s.e..m.
Hamster ID	#7	#8	#9			#19	#20	#21			#31	#32	#33
Area measured	199652	203684	197194			224230	213410	233022			237999	185358	203869
Area of type II pneumocytes	71743	75525	68545			136296	102451	95038			45162	22081	38550
Area of type II pneumocytes (%)	35.934	37.0795	34.7602	35.9246	0.669544	60.784	48.0067	40.785	49.8586	5.84701	18.9757	11.9126	18.9092	16.5992	2.34336

## Sheet: Fig. 5c
Fig. 5c. Histopathological scoring.
			Inoculum					Inoculum					Inoculum
	d.p.i.		B.1.1	B.1.1	B.1.1	Average	s.e..m.	Delta	Delta	Delta	Average	s.e..m.	Omicron	Omicron	Omicron	Average	s.e..m.
Bronchitis/ bronchiolitis	1	Hamster ID	#1	#2	#3			#13	#14	#15			#25	#26	#27
		Score	1	1	1	1	0	1	1	1	1	0	1	0	1	0.666667	0.333333
	3	Hamster ID	#4	#5	#6			#16	#17	#18			#28	#29	#30
		Score	3	1	2	2	0.57735	2	2	2	2	0	1	1	2	1.33333	0.333333
	5	Hamster ID	#7	#8	#9			#19	#20	#21			#31	#32	#33
		Score	2	1	1	1.33333	0.333333	2	2	2	2	0	0	0	0	0	0
	7	Hamster ID	#10	#11	#12			#22	#23	#24			#34	#35	#36
		Score	0	0	0	0	0	1	0	0	0.333333	0.333333	0	1	0	0.333333	0.333333
Haemorrhage/congestion	1	Hamster ID	#1	#2	#3			#13	#14	#15			#25	#26	#27
		Score	0	0	0	0	0	0	0	0	0	0	0	0	0	0	0
	3	Hamster ID	#4	#5	#6			#16	#17	#18			#28	#29	#30
		Score	1	0	1	0.666667	0.333333	2	2	3	2.33333	0.333333	0	0	0	0	0
	5	Hamster ID	#7	#8	#9			#19	#20	#21			#31	#32	#33
		Score	2	1	2	1.66667	0.333333	2	2	3	2.33333	0.333333	2	1	1	1.33333	0.333333
	7	Hamster ID	#10	#11	#12			#22	#23	#24			#34	#35	#36
		Score	0	0	0	0	0	0	0	0	0	0	0	0	0	0	0
Alveolar damage	1	Hamster ID	#1	#2	#3			#13	#14	#15			#25	#26	#27
		Score	1	1	0	0.666667	0.333333	2	2	2	2	0	2	1	1	1.33333	0.333333
	3	Hamster ID	#4	#5	#6			#16	#17	#18			#28	#29	#30
		Score	2	2	3	2.33333	0.333333	3	3	3	3	0	2	1	2	1.66667	0.333333
	5	Hamster ID	#7	#8	#9			#19	#20	#21			#31	#32	#33
		Score	3	3	2	2.66667	0.333333	3	3	3	3	0	3	2	2	2.33333	0.333333
	7	Hamster ID	#10	#11	#12			#22	#23	#24			#34	#35	#36
		Score	1	1	1	1	0	1	1	2	1.33333	0.333333	0	1	0	0.333333	0.333333
Type II pneumocytes	1	Hamster ID	#1	#2	#3			#13	#14	#15			#25	#26	#27
		Score	0	0	0	0	0	0	0	0	0	0	0	0	0	0	0
	3	Hamster ID	#4	#5	#6			#16	#17	#18			#28	#29	#30
		Score	0	0	0	0	0	1	1	2	1.33333	0.333333	0	0	0	0	0
	5	Hamster ID	#7	#8	#9			#19	#20	#21			#31	#32	#33
		Score	2	2	2	2	0	2	3	3	2.66667	0.333333	2	1	2	1.66667	0.333333
	7	Hamster ID	#10	#11	#12			#22	#23	#24			#34	#35	#36
		Score	3	3	3	3	0	2	2	2	2	0	1	1	1	1	0
Large type II pneumocytes	1	Hamster ID	#1	#2	#3			#13	#14	#15			#25	#26	#27
		Score	0	0	0	0	0	0	0	0	0	0	0	0	0	0	0
	3	Hamster ID	#4	#5	#6			#16	#17	#18			#28	#29	#30
		Score	0	0	0	0	0	0	0	0	0	0	0	0	0	0	0
	5	Hamster ID	#7	#8	#9			#19	#20	#21			#31	#32	#33
		Score	1	1	1	1	0	2	3	3	2.66667	0.333333	0	0	0	0	0
	7	Hamster ID	#10	#11	#12			#22	#23	#24			#34	#35	#36
		Score	1	0	1	0.666667	0.333333	1	1	2	1.33333	0.333333	0	0	0	0	0
Total histopathological score	1	Hamster ID	#1	#2	#3			#13	#14	#15			#25	#26	#27
		Score	2	2	1	1.66667	0.333333	3	3	3	3	0	3	1	2	2	0.57735
	3	Hamster ID	#4	#5	#6			#16	#17	#18			#28	#29	#30
		Score	6	3	6	5	1	8	8	10	8.66667	0.666667	3	2	4	3	0.57735
	5	Hamster ID	#7	#8	#9			#19	#20	#21			#31	#32	#33
		Score	10	8	8	8.66667	0.666667	11	13	14	12.6667	0.881917	7	4	5	5.33333	0.881917
	7	Hamster ID	#10	#11	#12			#22	#23	#24			#34	#35	#36
		Score	5	4	5	4.66667	0.333333	5	4	6	5	0.57735	1	3	1	1.66667	0.666667
