# Supplementary material for: Attenuated fusogenicity and pathogenicity of SARS-CoV-2 Omicron variant
Source: Nature. 2022 Feb 1;603(7902):700–5. doi: 10.1038/s41586-022-04462-1 (PMC8942852; doi:10.1038/s41586-022-04462-1)
Supplement: Supplementary file 10 — Source Data Extended Data Fig. 5 [file 41586_2022_4462_MOESM10_ESM.xlsx]

## Sheet: Extended Data Fig. 5a
Extended Data Fig. 5a. Viral RNA load in upper trachea.
		Inoculum					Inoculum					Inoculum
d.p.i.		B.1.1	B.1.1	B.1.1	Average	s.e..m.	Delta	Delta	Delta	Average	s.e..m.	Omicron	Omicron	Omicron	Average	s.e..m.
1	Hamster ID	#37	#38	#39			#46	#47	#48			#55	#56	#57
	Copies/ng RNA	13353	59137.6	5951.68	26147.4	16632.9	9579.62	6570.04	884.273	5677.98	2549.45	5390	355.579	4899.66	3548.41	1602.68
3	Hamster ID	#40	#41	#42			#49	#50	#51			#58	#59	#60
	Copies/ng RNA	267.781	482.331	266.023	338.712	71.8116	136.63	726.65	267.918	377.066	178.854	38.7338	104.273	47.5798	63.5287	20.5314
7	Hamster ID	#43	#44	#45			#52	#53	#54			#61	#62	#63
	Copies/ng RNA	6.54134	4.2748	6.60075	5.80563	0.765606	1.24711	2.45104	1.28463	1.66093	0.395203	0.783047	0.301949	0.181416	0.422137	0.183778

## Sheet: Extended Data Fig. 5b
Extended Data Fig. 5b. Viral RNA load in lung periphery.
		Inoculum					Inoculum					Inoculum
d.p.i.		B.1.1	B.1.1	B.1.1	Average	s.e..m.	Delta	Delta	Delta	Average	s.e..m.	Omicron	Omicron	Omicron	Average	s.e..m.
1	Hamster ID	#1	#2	#3			#13	#14	#15			#25	#26	#27
	Copies/ng RNA	16641	123	924	5896	5377.47	5	9854	2445	4101.33	2961.32	480	449	385	438	27.9702
3	Hamster ID	#4	#5	#6			#16	#17	#18			#28	#29	#30
	Copies/ng RNA	20711	5418	32402	19510.3	7812.71	12918	10480	13075	12157.7	840.057	2325	6149	4474	4316	1106.72
5	Hamster ID	#7	#8	#9			#19	#20	#21			#31	#32	#33
	Copies/ng RNA	2788	1354	3139	2427	545.984	2113	3046	1227	2128.67	525.158	235	469	2088	930.667	582.596
7	Hamster ID	#10	#11	#12			#22	#23	#24			#34	#35	#36
	Copies/ng RNA	13	91	29	44.3333	23.7861	8	10	8	8.66667	0.666667	2	3	1	2	0.57735
